# Supplementary material for: High filamin-C expression predicts enhanced invasiveness and poor outcome in glioblastoma multiforme
Source: Br J Cancer. 2019 Mar 14;120(8):819–26. doi: 10.1038/s41416-019-0413-x (PMC6474268; doi:10.1038/s41416-019-0413-x)
Supplement: Supplementary file 1 — Supplementary Table 1 [file 41416_2019_413_MOESM1_ESM.xlsx]

## Sheet: Sheet1
	Supplementary Table S1 A:
	FLNC shRNAs sequences
	Construct name	sequences
	FLNC shRNA1	(sense)5′-GATCCCCGTACCTTTGACATCTACTACAACGTGTGCTGTCCGTTGTAGTAGAT GTCAAAGGTACTTTTTGGAAAT-3′
		(antisense) 5′-CTAGATTTCCAAAAAGTACCTTTGACATCTACTACAACGGACAGCACACGTT GTAGTAGATGTCAAAGGTACGGG-3′
	FLNC shRNA2	(sense) 5′-GATCCCCGACTTCAAGGTGTTTACCAAGACGTGTGCTGTCCGTCTTGGTAAACA CCTTGAAGTCTTTTTGGAAAT-3′
		(antisense) 5′-CTAGATTTCCAAAAAGACTTCAAGGTGTTTACCAAGACGGACAGCACACGT CTTGGTAAACACCTTGAAGTCGGG-3′
	Supplementary Table S1 B:
	human FLNC and GAPDH primers
	Constract name	Primer pair
	FLNC	(forward primer) 5′-AGTGGCGTCAAGGTCTCAGG-3′ (reverse primer) 5′-GCGGTGTACTGCACTCGGTA-3′
	GAPDH	(forward primer) 5′-TGCACCACCAACTGCTTAG-3′ (reverse primer) 5′-GAGGCAGGGATGATGTTC-3′
