# Supplementary material for: High filamin-C expression predicts enhanced invasiveness and poor outcome in glioblastoma multiforme
Source: Br J Cancer. 2019 Mar 14;120(8):819–26. doi: 10.1038/s41416-019-0413-x (PMC6474268; doi:10.1038/s41416-019-0413-x)
Supplement: Supplementary file 2 — Supplementary Table 2 [file 41416_2019_413_MOESM2_ESM.xlsx]

## Sheet: Sheet1
	Supplementary Table S2:
		Relation between FLNC expression and clinical findings of GBM patients
			Total		FLNC expression
			n=90	(%)	Low	(%)	High	(%)	P-value
	Age (mean)		66.4 y.o.		68 y.o.		66.44 y.o.		0.972
	Gender	Male	54	60	28	62	19	42	0.83
		Female	36	40	17	38	26	58
	KPS score	0-70	61	67.8	27	60	34	75.6	0.175
		80-100	29	32.2	18	40	11	24.4
	EOR degree	Partial removal+ biopsy	40	44	18	40	22	48.9	0.397
		Total + subtotal	50	55.6	27	60	23	51.1
	Operation times	Single	82	91.1	41	91.1	41	91.1	1
		multiple	8	8.9	4	8.9	4	8.9
	EOR: extent of surgical resection
	Statistical analyses of two group differences were performed using the x2-test. P<0.05 was considered statistically significant.
