# Supplementary material for: High filamin-C expression predicts enhanced invasiveness and poor outcome in glioblastoma multiforme
Source: Br J Cancer. 2019 Mar 14;120(8):819–26. doi: 10.1038/s41416-019-0413-x (PMC6474268; doi:10.1038/s41416-019-0413-x)
Supplement: Supplementary file 3 — Supplementary Table 3 [file 41416_2019_413_MOESM3_ESM.xlsx]

## Sheet: Sheet1
	Supplementary Table S3
	Relation between FLNC expression and clinical findings of GBM patients inTCGA data
			Total		FLNC expression
			n=146	(%)	Low	(%)	High	(%)	P-value
	Age (mean)		59.65 y.o.		59.95 y.o.		59.34 y.o.		0.788
	Gender	Male	95	65	50	68	45	62	0.488
		Female	51	35	23	32	28	38
	KPS score	0-70	66	45	29	40	37	51	0.244
		80-100	80	65	44	60	36	49
	EOR: extent of surgical resection
	Statistical analyses of two group differences were performed using the x2-test.
	P<0.05 was considered statistically significant.
	IDH1 and IDH2 genes of all GBM samples are wildtype
