# Supplementary material for: High filamin-C expression predicts enhanced invasiveness and poor outcome in glioblastoma multiforme
Source: Br J Cancer. 2019 Mar 14;120(8):819–26. doi: 10.1038/s41416-019-0413-x (PMC6474268; doi:10.1038/s41416-019-0413-x)
Supplement: Supplementary file 4 — Supplementary Table 4 [file 41416_2019_413_MOESM4_ESM.xlsx]

## Sheet: supp tab s4
	Supplementary Table S4 :
	Univariate and Multivariate analyse of GBM patient for overall survival in TCGA data (Cox regression analyses)
		Univariate analyses			Multivariate analyses
		HR	95%CI	p-value	HR	95%CI	P-value
	Age	1.02	1.005-1.037	0.0079	1.016	1.001-1.032	0.0318
	Gender	0.9113	0.623-1.333	0.6322	-	-	-
	KPS Score	0.7455	0.5167-1.075	0.1162	-	-	-
	Chemotherapy	0.6842	0.4522-1.035	0.0723	-	-	-
	Radiotherapy	0.6102	0.3991-0.9328	0.0225	0.6274	0.4086-0.963	0.0332
	FLNC expression	1.157	1.029-1.302	0.01508	1.136	1.005-1.284	0.0407
	HR: Hazard ratio; CI: confidence interval
	Univariate analyses and multivariate analyses were performed using cox regression analyses
	P<0.05 was considered statistically significant
	IDH1 and IDH2 genes of all GBM sample are wildtype (n=146)
